# Supplementary material for: Prevalence of anemia and associated factors in children living in urban and rural settings from Bata District, Equatorial Guinea, 2013
Source: PLoS One. 2017 May 3;12(5):e0176613. doi: 10.1371/journal.pone.0176613 (PMC5415132; doi:10.1371/journal.pone.0176613)
Supplement: S1 Table — (XLSX) [file pone.0176613.s001.xlsx]

## Sheet: Hoja1
	Additional table 1. Anemia severity by age group in children, Bata district, June-August 2013.
	Anemia	Total	Age group
			<=12 months old	13-59 months old	≥ 5 years old
		n (%)	n (%)	n (%)	n (%)
	Non anemic	211 (14.8)	49 (12.3)	74 (14.4)	88 (17.4)
	Mild anemia	284 (20.0)	110 (27.6)	99 (19.2)	75 (14.8)
	Moderate anemia	815 (57.4)	202 (50.6)	308 (59.8)	305 (60.2)
	Severe anemia	111 (7.8)	38 (9.5)	34 (6.6)	39 (7.7)
